# Supplementary material for: Polymorphisms of the PRLR Gene and Their Association with Milk Production Traits in Egyptian Buffaloes
Source: Animals (Basel). 2021 Apr 25;11(5):1237. doi: 10.3390/ani11051237 (PMC8146870; doi:10.3390/ani11051237)
Supplement: Supplementary file 1 [file animals-11-01237-s001.zip]

Archive with 1 entries (1 files):
- animals-1165269-supplementary.pdf
